# Supplementary material for: Interaction of Glycolipids with the Macrophage Surface Receptor Mincle – a Systematic Molecular Dynamics Study
Source: Sci Rep. 2018 Mar 29;8:5374. doi: 10.1038/s41598-018-23624-8 (PMC5876379; doi:10.1038/s41598-018-23624-8)
Supplement: Supplementary file 2 — Dataset 1 [file 41598_2018_23624_MOESM2_ESM.tds]

 0 0 0

 Christian A. Söldner, Anselm H. C. Horn, Heinrich Sticht (2017): Prep residue of alpha-D-Glucopyranosyl(1,6) moiety for Glycam force field
CGA.res
CGA  INT     0
CHANGE   NOMIT DU   BEG 
   0.00000
   1   DUMM  DU    M      0.000000  0.000000  0.000000  0.0
   2   DUMM  DU    M      1.000000  0.000000  0.000000  0.0
   3   DUMM  DU    M      1.000000  1.000000  0.000000  0.0
   4   O1    Os    M      13.809415  9.130677  -15.940983    -0.388000
   5   C1    Cg    3      12.976894  8.532052  -16.923305    0.509000
   6   H1    H2    E      12.067847  8.171275  -16.442084    0.000000
   7   C2    Cg    3      13.692336  7.354051  -17.645517    0.246000
   8   H2    H1    E      12.954765  6.858069  -18.278188    0.000000
   9   C3    Cg    3      14.842305  7.857919  -18.542477    0.286000
   10  H3    H1    E      15.651440  8.233915  -17.912880    0.000000
   11  C4    Cg    3      14.379470  8.970347  -19.512784    0.254000
   12  H4    H1    E      13.672481  8.553611  -20.233174    0.000000
   13  C5    Cg    B      13.708227  10.132724  -18.751757    0.283000
   14  H5    H1    E      14.461658  10.609014  -18.120922    0.000000
   15  C6    Cg    3      13.119483  11.201152  -19.701471    0.276000
   16  H61   H1    E      12.215073  10.819729  -20.177747    0.000000
   17  H62   H1    E      13.832349  11.453109  -20.486609    0.000000
   18  O6    Os    E      12.803015  12.411115  -18.979687    -0.458000
   19  O4    Oh    S      15.533024  9.479581  -20.230694    -0.710000
   20  H4O   Ho    E      16.003822  8.716290  -20.595054    0.436000
   21  O3    Oh    S      15.341994  6.740453  -19.323427    -0.699000
   22  H3O   Ho    E      15.403512  5.978612  -18.731056    0.427000
   23  O2    Oh    S      14.196279  6.364870  -16.689595    -0.713000
   24  H2O   Ho    E      14.568434  6.823888  -15.924159    0.437000
   25  O5    Os    E      12.624611  9.593017  -17.866039    -0.574000


LOOP
 C5   O5  

DONE
STOP
