# Supplementary material for: Interaction of Glycolipids with the Macrophage Surface Receptor Mincle – a Systematic Molecular Dynamics Study
Source: Sci Rep. 2018 Mar 29;8:5374. doi: 10.1038/s41598-018-23624-8 (PMC5876379; doi:10.1038/s41598-018-23624-8)
Supplement: Supplementary file 3 — Dataset 2 [file 41598_2018_23624_MOESM3_ESM.tds]

Christian A. Söldner, Anselm H. C. Horn, Heinrich Sticht (2017): Prep file of acyl chains for use with the Glycam force field (F2, F4, F6, F8, F10, F12, F14, F16, F18, F20, F22)
F02  INT 0
CORRECT OMIT DU BEG
 0.1940
 1 DUMM DU  M  0 -1 -2  0.000   0.000    0.00     0.0000
 2 DUMM DU  M  1  0 -1  0.500   0.000    0.00     0.0000
 3 DUMM DU  M  2  1  0  0.500  90.000    0.00     0.0000
 4   C1  C  M  3  2  1 12.361 130.861 -127.37     0.7989
 5   O2  O  E  4  3  2  1.233  96.974 -172.21    -0.6049
 6   C2 Cg  M  4  3  2  1.541 123.687  -28.12     0.0000
 7   H1 Hc  E  6  4  3  1.070 109.481  133.15     0.0000
 8   H2 Hc  E  6  4  3  1.070 109.454  106.84     0.0000
 9   H3 Hc  E  6  4  3  1.070 109.483  -13.14     0.0000

DONE


F04  INT 0
CORRECT OMIT DU BEG
 0.1940
 1 DUMM DU  M  0 -1 -2  0.000   0.000    0.00     0.0000
 2 DUMM DU  M  1  0 -1  0.500   0.000    0.00     0.0000
 3 DUMM DU  M  2  1  0  0.500  90.000    0.00     0.0000
 4   C1  C  M  3  2  1 12.361 130.861 -127.37     0.7989
 5   O2  O  E  4  3  2  1.233  96.974 -172.21    -0.6049
 6   C2 Cg  M  4  3  2  1.541 123.687  -28.12    -0.0261
 7   H1 Hc  E  6  4  3  1.071 109.436   31.86     0.0000
 8   H2 Hc  E  6  4  3  1.070 109.448  151.77     0.0000
 9   C3 Cg  M  6  4  3  1.539 109.499  -88.19     0.0223
10   H3 Hc  E  9  6  4  1.069 109.471  -60.00     0.0000
11   H4 Hc  E  9  6  4  1.070 109.413   60.08     0.0000
12   C4 Cg  M  9  6  4  1.539 109.480 -179.96     0.0038
13   H5 Hc  E 12  9  6  1.070 109.451  -60.11     0.0000
14   H6 Hc  E 12  9  6  1.071 109.474   59.86     0.0000
15   H7 Hc  E 12  9  6  1.070 109.454 -179.92     0.0000

DONE


F06  INT 0
CORRECT OMIT DU BEG
 0.1940
 1 DUMM DU  M  0 -1 -2  0.000   0.000    0.00     0.0000
 2 DUMM DU  M  1  0 -1  0.500   0.000    0.00     0.0000
 3 DUMM DU  M  2  1  0  0.500  90.000    0.00     0.0000
 4   C1  C  M  3  2  1 12.361 130.861 -127.37     0.7989
 5   O2  O  E  4  3  2  1.233  96.974 -172.21    -0.6049
 6   C2 Cg  M  4  3  2  1.541 123.687  -28.12    -0.0313
 7   H1 Hc  E  6  4  3  1.071 109.436   31.86     0.0000
 8   H2 Hc  E  6  4  3  1.070 109.448  151.77     0.0000
 9   C3 Cg  M  6  4  3  1.539 109.499  -88.19    -0.0004
10   H3 Hc  E  9  6  4  1.069 109.471  -60.00     0.0000
11   H4 Hc  E  9  6  4  1.070 109.413   60.08     0.0000
12   C4 Cg  M  9  6  4  1.539 109.480 -179.96     0.0356
13   H5 Hc  E 12  9  6  1.071 109.547  -59.97     0.0000
14   H6 Hc  E 12  9  6  1.070 109.432   60.06     0.0000
15   C5 Cg  M 12  9  6  1.541 109.486 -179.99     0.0218
16   H7 Hc  E 15 12  9  1.069 109.455  -59.97     0.0000
17   H8 Hc  E 15 12  9  1.070 109.407   60.06     0.0000
18   C6 Cg  M 15 12  9  1.540 109.450 -179.95    -0.0257
19   H9 Hc  E 18 15 12  1.070 109.447  -60.04     0.0000
20  H10 Hc  E 18 15 12  1.071 109.447   59.92     0.0000
21  H11 Hc  E 18 15 12  1.070 109.491 -179.92     0.0000

DONE


F08  INT 0
CORRECT OMIT DU BEG
 0.1940
 1 DUMM DU  M  0 -1 -2  0.000   0.000    0.00     0.0000
 2 DUMM DU  M  1  0 -1  0.500   0.000    0.00     0.0000
 3 DUMM DU  M  2  1  0  0.500  90.000    0.00     0.0000
 4   C1  C  M  3  2  1 12.361 130.861 -127.37     0.7989
 5   O2  O  E  4  3  2  1.233  96.974 -172.21    -0.6049
 6   C2 Cg  M  4  3  2  1.541 123.687  -28.12    -0.0352
 7   H1 Hc  E  6  4  3  1.071 109.436   31.86     0.0000
 8   H2 Hc  E  6  4  3  1.070 109.448  151.77     0.0000
 9   C3 Cg  M  6  4  3  1.539 109.499  -88.19     0.0112
10   H3 Hc  E  9  6  4  1.069 109.471  -60.00     0.0000
11   H4 Hc  E  9  6  4  1.070 109.413   60.08     0.0000
12   C4 Cg  M  9  6  4  1.539 109.480 -179.96     0.0294
13   H5 Hc  E 12  9  6  1.071 109.547  -59.97     0.0000
14   H6 Hc  E 12  9  6  1.070 109.432   60.06     0.0000
15   C5 Cg  M 12  9  6  1.541 109.486 -179.99    -0.0070
16   H7 Hc  E 15 12  9  1.069 109.455  -59.97     0.0000
17   H8 Hc  E 15 12  9  1.070 109.407   60.06     0.0000
18   C6 Cg  M 15 12  9  1.540 109.450 -179.95    -0.0012
19   H9 Hc  E 18 15 12  1.070 109.468  -60.05     0.0000
20  H10 Hc  E 18 15 12  1.069 109.545   60.01     0.0000
21   C7 Cg  M 18 15 12  1.540 109.441 -179.98     0.0236
22  H11 Hc  E 21 18 15  1.071 109.455  -59.95     0.0000
23  H12 Hc  E 21 18 15  1.070 109.499   59.97     0.0000
24   C8 Cg  M 21 18 15  1.538 109.524 -179.99    -0.0208
25  H13 Hc  E 24 21 18  1.070 109.450  -59.96     0.0000
26  H14 Hc  E 24 21 18  1.070 109.442   60.04     0.0000
27  H15 Hc  E 24 21 18  1.070 109.479 -179.98     0.0000

DONE


F10  INT 0
CORRECT OMIT DU BEG
 0.1940
 1 DUMM DU  M  0 -1 -2  0.000   0.000    0.00     0.0000
 2 DUMM DU  M  1  0 -1  0.500   0.000    0.00     0.0000
 3 DUMM DU  M  2  1  0  0.500  90.000    0.00     0.0000
 4   C1  C  M  3  2  1 12.361 130.861 -127.37     0.7989
 5   O2  O  E  4  3  2  1.233  96.974 -172.21    -0.6049
 6   C2 Cg  M  4  3  2  1.541 123.687  -28.12    -0.0331
 7   H1 Hc  E  6  4  3  1.071 109.436   31.86     0.0000
 8   H2 Hc  E  6  4  3  1.070 109.448  151.77     0.0000
 9   C3 Cg  M  6  4  3  1.539 109.499  -88.19     0.0032
10   H3 Hc  E  9  6  4  1.069 109.471  -60.00     0.0000
11   H4 Hc  E  9  6  4  1.070 109.413   60.08     0.0000
12   C4 Cg  M  9  6  4  1.539 109.480 -179.96     0.0332
13   H5 Hc  E 12  9  6  1.071 109.547  -59.97     0.0000
14   H6 Hc  E 12  9  6  1.070 109.432   60.06     0.0000
15   C5 Cg  M 12  9  6  1.541 109.486 -179.99     0.0124
16   H7 Hc  E 15 12  9  1.069 109.455  -59.97     0.0000
17   H8 Hc  E 15 12  9  1.070 109.407   60.06     0.0000
18   C6 Cg  M 15 12  9  1.540 109.450 -179.95    -0.0265
19   H9 Hc  E 18 15 12  1.070 109.468  -60.05     0.0000
20  H10 Hc  E 18 15 12  1.069 109.545   60.01     0.0000
21   C7 Cg  M 18 15 12  1.540 109.441 -179.98    -0.0008
22  H11 Hc  E 21 18 15  1.071 109.455  -59.95     0.0000
23  H12 Hc  E 21 18 15  1.070 109.499   59.97     0.0000
24   C8 Cg  M 21 18 15  1.538 109.524 -179.99     0.0212
25  H13 Hc  E 24 21 18  1.071 109.516  -59.97     0.0000
26  H14 Hc  E 24 21 18  1.070 109.499   59.94     0.0000
27   C9 Cg  M 24 21 18  1.539 109.551 -179.99     0.0109
28  H15 Hc  E 27 24 21  1.070 109.402  -59.99     0.0000
29  H16 Hc  E 27 24 21  1.070 109.459   59.93     0.0000
30  C10 Cg  M 27 24 21  1.539 109.526 -179.99    -0.0205
31  H17 Hc  E 30 27 24  1.070 109.434  -59.94     0.0000
32  H18 Hc  E 30 27 24  1.070 109.463   60.03     0.0000
33  H19 Hc  E 30 27 24  1.070 109.493 -179.97     0.0000

DONE


F12  INT 0
CORRECT OMIT DU BEG
 0.1940
 1 DUMM DU  M  0 -1 -2  0.000   0.000    0.00     0.0000
 2 DUMM DU  M  1  0 -1  0.500   0.000    0.00     0.0000
 3 DUMM DU  M  2  1  0  0.500  90.000    0.00     0.0000
 4   C1  C  M  3  2  1 12.361 130.861 -127.37     0.7989
 5   O2  O  E  4  3  2  1.233  96.974 -172.21    -0.6049
 6   C2 Cg  M  4  3  2  1.541 123.687  -28.12    -0.0340
 7   H1 Hc  E  6  4  3  1.071 109.436   31.86     0.0000
 8   H2 Hc  E  6  4  3  1.070 109.448  151.77     0.0000
 9   C3 Cg  M  6  4  3  1.539 109.499  -88.19     0.0048
10   H3 Hc  E  9  6  4  1.069 109.471  -60.00     0.0000
11   H4 Hc  E  9  6  4  1.070 109.413   60.08     0.0000
12   C4 Cg  M  9  6  4  1.539 109.480 -179.96     0.0350
13   H5 Hc  E 12  9  6  1.071 109.547  -59.97     0.0000
14   H6 Hc  E 12  9  6  1.070 109.432   60.06     0.0000
15   C5 Cg  M 12  9  6  1.541 109.486 -179.99     0.0040
16   H7 Hc  E 15 12  9  1.069 109.455  -59.97     0.0000
17   H8 Hc  E 15 12  9  1.070 109.407   60.06     0.0000
18   C6 Cg  M 15 12  9  1.540 109.450 -179.95    -0.0240
19   H9 Hc  E 18 15 12  1.070 109.468  -60.05     0.0000
20  H10 Hc  E 18 15 12  1.069 109.545   60.01     0.0000
21   C7 Cg  M 18 15 12  1.540 109.441 -179.98     0.0183
22  H11 Hc  E 21 18 15  1.071 109.455  -59.95     0.0000
23  H12 Hc  E 21 18 15  1.070 109.499   59.97     0.0000
24   C8 Cg  M 21 18 15  1.538 109.524 -179.99     0.0012
25  H13 Hc  E 24 21 18  1.071 109.516  -59.97     0.0000
26  H14 Hc  E 24 21 18  1.070 109.499   59.94     0.0000
27   C9 Cg  M 24 21 18  1.539 109.551 -179.99    -0.0163
28  H15 Hc  E 27 24 21  1.070 109.402  -59.99     0.0000
29  H16 Hc  E 27 24 21  1.070 109.459   59.93     0.0000
30  C10 Cg  M 27 24 21  1.539 109.526 -179.99     0.0168
31  H17 Hc  E 30 27 24  1.069 109.497  -59.97     0.0000
32  H18 Hc  E 30 27 24  1.070 109.453   59.98     0.0000
33  C11 Cg  M 30 27 24  1.539 109.502 -179.98     0.0167
34  H19 Hc  E 33 30 27  1.069 109.500  -59.94     0.0000
35  H20 Hc  E 33 30 27  1.071 109.479   60.07     0.0000
36  C12 Cg  M 33 30 27  1.540 109.472 -179.99    -0.0225
37  H21 Hc  E 36 33 30  1.070 109.480  -60.01     0.0000
38  H22 Hc  E 36 33 30  1.070 109.460   59.95     0.0000
39  H23 Hc  E 36 33 30  1.070 109.463 -180.00     0.0000

DONE


F14  INT 0
CORRECT OMIT DU BEG
 0.1940
 1 DUMM DU  M  0 -1 -2  0.000   0.000    0.00     0.0000
 2 DUMM DU  M  1  0 -1  0.500   0.000    0.00     0.0000
 3 DUMM DU  M  2  1  0  0.500  90.000    0.00     0.0000
 4   C1  C  M  3  2  1 12.361 130.861 -127.37     0.7989
 5   O2  O  E  4  3  2  1.233  96.974 -172.21    -0.6049
 6   C2 Cg  M  4  3  2  1.541 123.687  -28.12    -0.0348
 7   H1 Hc  E  6  4  3  1.071 109.436   31.86     0.0000
 8   H2 Hc  E  6  4  3  1.070 109.448  151.77     0.0000
 9   C3 Cg  M  6  4  3  1.539 109.499  -88.19     0.0058
10   H3 Hc  E  9  6  4  1.069 109.471  -60.00     0.0000
11   H4 Hc  E  9  6  4  1.070 109.413   60.08     0.0000
12   C4 Cg  M  9  6  4  1.539 109.480 -179.96     0.0341
13   H5 Hc  E 12  9  6  1.071 109.547  -59.97     0.0000
14   H6 Hc  E 12  9  6  1.070 109.432   60.06     0.0000
15   C5 Cg  M 12  9  6  1.541 109.486 -179.99     0.0060
16   H7 Hc  E 15 12  9  1.069 109.455  -59.97     0.0000
17   H8 Hc  E 15 12  9  1.070 109.407   60.06     0.0000
18   C6 Cg  M 15 12  9  1.540 109.450 -179.95    -0.0230
19   H9 Hc  E 18 15 12  1.070 109.468  -60.05     0.0000
20  H10 Hc  E 18 15 12  1.069 109.545   60.01     0.0000
21   C7 Cg  M 18 15 12  1.540 109.441 -179.98     0.0084
22  H11 Hc  E 21 18 15  1.071 109.455  -59.95     0.0000
23  H12 Hc  E 21 18 15  1.070 109.499   59.97     0.0000
24   C8 Cg  M 21 18 15  1.538 109.524 -179.99     0.0071
25  H13 Hc  E 24 21 18  1.071 109.516  -59.97     0.0000
26  H14 Hc  E 24 21 18  1.070 109.499   59.94     0.0000
27   C9 Cg  M 24 21 18  1.539 109.551 -179.99     0.0011
28  H15 Hc  E 27 24 21  1.070 109.402  -59.99     0.0000
29  H16 Hc  E 27 24 21  1.070 109.459   59.93     0.0000
30  C10 Cg  M 27 24 21  1.539 109.526 -179.99    -0.0065
31  H17 Hc  E 30 27 24  1.069 109.497  -59.97     0.0000
32  H18 Hc  E 30 27 24  1.070 109.453   59.98     0.0000
33  C11 Cg  M 30 27 24  1.539 109.502 -179.98    -0.0068
34  H19 Hc  E 33 30 27  1.069 109.500  -59.94     0.0000
35  H20 Hc  E 33 30 27  1.071 109.479   60.07     0.0000
36  C12 Cg  M 33 30 27  1.540 109.472 -179.99     0.0172
37  H21 Hc  E 36 33 30  1.068 109.516  -60.02     0.0000
38  H22 Hc  E 36 33 30  1.070 109.488   60.09     0.0000
39  C13 Cg  M 36 33 30  1.540 109.446 -179.99     0.0127
40  H23 Hc  E 39 36 33  1.069 109.472  -60.02     0.0000
41  H24 Hc  E 39 36 33  1.070 109.490   60.00     0.0000
42  C14 Cg  M 39 36 33  1.540 109.446 -180.01    -0.0213
43  H25 Hc  E 42 39 36  1.070 109.505  -60.05     0.0000
44  H26 Hc  E 42 39 36  1.070 109.529   59.98     0.0000
45  H27 Hc  E 42 39 36  1.071 109.473 -180.00     0.0000

DONE


F16  INT 0
CORRECT OMIT DU BEG
 0.1940
 1 DUMM DU  M  0 -1 -2  0.000   0.000    0.00     0.0000
 2 DUMM DU  M  1  0 -1  0.500   0.000    0.00     0.0000
 3 DUMM DU  M  2  1  0  0.500  90.000    0.00     0.0000
 4   C1  C  M  3  2  1 11.358 134.701 -108.89     0.7989
 5   O2  O  E  4  3  2  1.233 100.190 -177.26    -0.6049
 6   C2 Cg  M  4  3  2  1.541 112.517  -45.34    -0.0356
 7   H1 Hc  E  6  4  3  1.071 109.436   41.57     0.0000
 8   H2 Hc  E  6  4  3  1.070 109.448  161.48     0.0000
 9   C3 Cg  M  6  4  3  1.539 109.499  -78.48     0.0062
10   H3 Hc  E  9  6  4  1.069 109.471  -60.00     0.0000
11   H4 Hc  E  9  6  4  1.070 109.413   60.08     0.0000
12   C4 Cg  M  9  6  4  1.539 109.480 -179.96     0.0363
13   H5 Hc  E 12  9  6  1.071 109.547  -59.97     0.0000
14   H6 Hc  E 12  9  6  1.070 109.432   60.06     0.0000
15   C5 Cg  M 12  9  6  1.541 109.486 -179.99     0.0036
16   H7 Hc  E 15 12  9  1.069 109.455  -59.97     0.0000
17   H8 Hc  E 15 12  9  1.070 109.407   60.06     0.0000
18   C6 Cg  M 15 12  9  1.540 109.450 -179.95    -0.0257
19   H9 Hc  E 18 15 12  1.070 109.468  -60.05     0.0000
20  H10 Hc  E 18 15 12  1.069 109.545   60.01     0.0000
21   C7 Cg  M 18 15 12  1.540 109.441 -179.98     0.0143
22  H11 Hc  E 21 18 15  1.071 109.455  -59.95     0.0000
23  H12 Hc  E 21 18 15  1.070 109.499   59.97     0.0000
24   C8 Cg  M 21 18 15  1.538 109.524 -179.99     0.0080
25  H13 Hc  E 24 21 18  1.071 109.516  -59.97     0.0000
26  H14 Hc  E 24 21 18  1.070 109.499   59.94     0.0000
27   C9 Cg  M 24 21 18  1.539 109.551 -179.99    -0.0096
28  H15 Hc  E 27 24 21  1.070 109.402  -59.99     0.0000
29  H16 Hc  E 27 24 21  1.070 109.459   59.93     0.0000
30  C10 Cg  M 27 24 21  1.539 109.526 -179.99    -0.0016
31  H17 Hc  E 30 27 24  1.069 109.497  -59.97     0.0000
32  H18 Hc  E 30 27 24  1.070 109.453   59.98     0.0000
33  C11 Cg  M 30 27 24  1.539 109.502 -179.98     0.0118
34  H19 Hc  E 33 30 27  1.069 109.500  -59.94     0.0000
35  H20 Hc  E 33 30 27  1.071 109.479   60.07     0.0000
36  C12 Cg  M 33 30 27  1.540 109.472 -179.99    -0.0054
37  H21 Hc  E 36 33 30  1.068 109.516  -60.02     0.0000
38  H22 Hc  E 36 33 30  1.070 109.488   60.09     0.0000
39  C13 Cg  M 36 33 30  1.540 109.446 -179.99    -0.0129
40  H23 Hc  E 39 36 33  1.069 109.472  -60.02     0.0000
41  H24 Hc  E 39 36 33  1.070 109.490   60.00     0.0000
42  C14 Cg  M 39 36 33  1.540 109.446 -180.01     0.0181
43  H25 Hc  E 42 39 36  1.070 109.505  -60.05     0.0000
44  H26 Hc  E 42 39 36  1.070 109.529   59.98     0.0000
45  C15 Cg  M 42 39 36  1.540 109.455 -179.98     0.0147
46  H27 Hc  E 45 42 39  1.069 109.517  -59.96     0.0000
47  H28 Hc  E 45 42 39  1.070 109.464   60.01     0.0000
48  C16 Cg  M 45 42 39  1.540 109.455 -180.01    -0.0222
49  H29 Hc  E 48 45 42  1.070 109.469  -60.05     0.0000
50  H30 Hc  E 48 45 42  1.070 109.489   59.96     0.0000
51  H31 Hc  E 48 45 42  1.070 109.498 -179.97     0.0000

DONE


F18  INT 0
CORRECT OMIT DU BEG
 0.1940
 1 DUMM DU  M  0 -1 -2  0.000   0.000    0.00     0.0000
 2 DUMM DU  M  1  0 -1  0.500   0.000    0.00     0.0000
 3 DUMM DU  M  2  1  0  0.500  90.000    0.00     0.0000
 4   C1  C  M  3  2  1 11.358 134.701 -108.89     0.7989
 5   O2  O  E  4  3  2  1.233 100.190 -177.26    -0.6049
 6   C2 Cg  M  4  3  2  1.541 112.517  -45.34    -0.0335
 7   H1 Hc  E  6  4  3  1.071 109.436   41.57     0.0000
 8   H2 Hc  E  6  4  3  1.070 109.448  161.48     0.0000
 9   C3 Cg  M  6  4  3  1.539 109.499  -78.48     0.0033
10   H3 Hc  E  9  6  4  1.069 109.471  -60.00     0.0000
11   H4 Hc  E  9  6  4  1.070 109.413   60.08     0.0000
12   C4 Cg  M  9  6  4  1.539 109.480 -179.96     0.0342
13   H5 Hc  E 12  9  6  1.071 109.547  -59.97     0.0000
14   H6 Hc  E 12  9  6  1.070 109.432   60.06     0.0000
15   C5 Cg  M 12  9  6  1.541 109.486 -179.99     0.0088
16   H7 Hc  E 15 12  9  1.069 109.455  -59.97     0.0000
17   H8 Hc  E 15 12  9  1.070 109.407   60.06     0.0000
18   C6 Cg  M 15 12  9  1.540 109.450 -179.95    -0.0257
19   H9 Hc  E 18 15 12  1.070 109.468  -60.05     0.0000
20  H10 Hc  E 18 15 12  1.069 109.545   60.01     0.0000
21   C7 Cg  M 18 15 12  1.540 109.441 -179.98     0.0107
22  H11 Hc  E 21 18 15  1.071 109.455  -59.95     0.0000
23  H12 Hc  E 21 18 15  1.070 109.499   59.97     0.0000
24   C8 Cg  M 21 18 15  1.538 109.524 -179.99     0.0068
25  H13 Hc  E 24 21 18  1.071 109.516  -59.97     0.0000
26  H14 Hc  E 24 21 18  1.070 109.499   59.94     0.0000
27   C9 Cg  M 24 21 18  1.539 109.551 -179.99    -0.0048
28  H15 Hc  E 27 24 21  1.070 109.402  -59.99     0.0000
29  H16 Hc  E 27 24 21  1.070 109.459   59.93     0.0000
30  C10 Cg  M 27 24 21  1.539 109.526 -179.99    -0.0003
31  H17 Hc  E 30 27 24  1.069 109.497  -59.97     0.0000
32  H18 Hc  E 30 27 24  1.070 109.453   59.98     0.0000
33  C11 Cg  M 30 27 24  1.539 109.502 -179.98     0.0008
34  H19 Hc  E 33 30 27  1.069 109.500  -59.94     0.0000
35  H20 Hc  E 33 30 27  1.071 109.479   60.07     0.0000
36  C12 Cg  M 33 30 27  1.540 109.472 -179.99    -0.0009
37  H21 Hc  E 36 33 30  1.068 109.516  -60.02     0.0000
38  H22 Hc  E 36 33 30  1.070 109.488   60.09     0.0000
39  C13 Cg  M 36 33 30  1.540 109.446 -179.99     0.0059
40  H23 Hc  E 39 36 33  1.069 109.472  -60.02     0.0000
41  H24 Hc  E 39 36 33  1.070 109.490   60.00     0.0000
42  C14 Cg  M 39 36 33  1.540 109.446 -180.01    -0.0035
43  H25 Hc  E 42 39 36  1.070 109.505  -60.05     0.0000
44  H26 Hc  E 42 39 36  1.070 109.529   59.98     0.0000
45  C15 Cg  M 42 39 36  1.540 109.455 -179.98    -0.0112
46  H27 Hc  E 45 42 39  1.069 109.517  -59.96     0.0000
47  H28 Hc  E 45 42 39  1.070 109.464   60.01     0.0000
48  C16 Cg  M 45 42 39  1.540 109.455 -180.01     0.0169
49  H29 Hc  E 48 45 42  1.070 109.469  -60.05     0.0000
50  H30 Hc  E 48 45 42  1.070 109.489   59.96     0.0000
51  C17 Cg  M 48 45 42  1.540 109.470 -179.95     0.0143
52  H31 Hc  E 51 48 45  1.070 109.432  -60.04     0.0000
53  H32 Hc  E 51 48 45  1.069 109.530   60.00     0.0000
54  C18 Cg  M 51 48 45  1.540 109.492 -179.98    -0.0218
55  H33 Hc  E 54 51 48  1.070 109.471  -59.90     0.0000
56  H34 Hc  E 54 51 48  1.070 109.457   60.02     0.0000
57  H35 Hc  E 54 51 48  1.070 109.521 -179.99     0.0000

DONE


F20  INT 0
CORRECT OMIT DU BEG
 0.1940
 1 DUMM DU  M  0 -1 -2  0.000   0.000    0.00     0.0000
 2 DUMM DU  M  1  0 -1  0.500   0.000    0.00     0.0000
 3 DUMM DU  M  2  1  0  0.500  90.000    0.00     0.0000
 4   C1  C  M  3  2  1 11.358 134.701 -108.89     0.7989
 5   O2  O  E  4  3  2  1.233 100.190 -177.26    -0.6049
 6   C2 Cg  M  4  3  2  1.541 112.517  -45.34    -0.0345
 7   H1 Hc  E  6  4  3  1.071 109.436   41.57     0.0000
 8   H2 Hc  E  6  4  3  1.070 109.448  161.48     0.0000
 9   C3 Cg  M  6  4  3  1.539 109.499  -78.48     0.0043
10   H3 Hc  E  9  6  4  1.069 109.471  -60.00     0.0000
11   H4 Hc  E  9  6  4  1.070 109.413   60.08     0.0000
12   C4 Cg  M  9  6  4  1.539 109.480 -179.96     0.0352
13   H5 Hc  E 12  9  6  1.071 109.547  -59.97     0.0000
14   H6 Hc  E 12  9  6  1.070 109.432   60.06     0.0000
15   C5 Cg  M 12  9  6  1.541 109.486 -179.99     0.0074
16   H7 Hc  E 15 12  9  1.069 109.455  -59.97     0.0000
17   H8 Hc  E 15 12  9  1.070 109.407   60.06     0.0000
18   C6 Cg  M 15 12  9  1.540 109.450 -179.95    -0.0264
19   H9 Hc  E 18 15 12  1.070 109.468  -60.05     0.0000
20  H10 Hc  E 18 15 12  1.069 109.545   60.01     0.0000
21   C7 Cg  M 18 15 12  1.540 109.441 -179.98     0.0116
22  H11 Hc  E 21 18 15  1.071 109.455  -59.95     0.0000
23  H12 Hc  E 21 18 15  1.070 109.499   59.97     0.0000
24   C8 Cg  M 21 18 15  1.538 109.524 -179.99     0.0082
25  H13 Hc  E 24 21 18  1.071 109.516  -59.97     0.0000
26  H14 Hc  E 24 21 18  1.070 109.499   59.94     0.0000
27   C9 Cg  M 24 21 18  1.539 109.551 -179.99    -0.0066
28  H15 Hc  E 27 24 21  1.070 109.402  -59.99     0.0000
29  H16 Hc  E 27 24 21  1.070 109.459   59.93     0.0000
30  C10 Cg  M 27 24 21  1.539 109.526 -179.99    -0.0027
31  H17 Hc  E 30 27 24  1.069 109.497  -59.97     0.0000
32  H18 Hc  E 30 27 24  1.070 109.453   59.98     0.0000
33  C11 Cg  M 30 27 24  1.539 109.502 -179.98     0.0062
34  H19 Hc  E 33 30 27  1.069 109.500  -59.94     0.0000
35  H20 Hc  E 33 30 27  1.071 109.479   60.07     0.0000
36  C12 Cg  M 33 30 27  1.540 109.472 -179.99     0.0005
37  H21 Hc  E 36 33 30  1.068 109.516  -60.02     0.0000
38  H22 Hc  E 36 33 30  1.070 109.488   60.09     0.0000
39  C13 Cg  M 36 33 30  1.540 109.446 -179.99    -0.0056
40  H23 Hc  E 39 36 33  1.069 109.472  -60.02     0.0000
41  H24 Hc  E 39 36 33  1.070 109.490   60.00     0.0000
42  C14 Cg  M 39 36 33  1.540 109.446 -180.01     0.0020
43  H25 Hc  E 42 39 36  1.070 109.505  -60.05     0.0000
44  H26 Hc  E 42 39 36  1.070 109.529   59.98     0.0000
45  C15 Cg  M 42 39 36  1.540 109.455 -179.98     0.0074
46  H27 Hc  E 45 42 39  1.069 109.517  -59.96     0.0000
47  H28 Hc  E 45 42 39  1.070 109.464   60.01     0.0000
48  C16 Cg  M 45 42 39  1.540 109.455 -180.01    -0.0064
49  H29 Hc  E 48 45 42  1.070 109.469  -60.05     0.0000
50  H30 Hc  E 48 45 42  1.070 109.489   59.96     0.0000
51  C17 Cg  M 48 45 42  1.540 109.470 -179.95    -0.0101
52  H31 Hc  E 51 48 45  1.070 109.432  -60.04     0.0000
53  H32 Hc  E 51 48 45  1.069 109.530   60.00     0.0000
54  C18 Cg  M 51 48 45  1.540 109.492 -179.98     0.0181
55  H33 Hc  E 54 51 48  1.070 109.471  -59.90     0.0000
56  H34 Hc  E 54 51 48  1.070 109.457   60.02     0.0000
57  C19 Cg  M 54 51 48  1.539 109.519 -179.99     0.0131
58  H35 Hc  E 57 54 51  1.070 109.460  -60.01     0.0000
59  H36 Hc  E 57 54 51  1.070 109.473   59.96     0.0000
60  C20 Cg  M 57 54 51  1.540 109.497 -179.98    -0.0217
61  H37 Hc  E 60 57 54  1.070 109.469  -60.01     0.0000
62  H38 Hc  E 60 57 54  1.070 109.505   60.06     0.0000
63  H39 Hc  E 60 57 54  1.070 109.476 -179.93     0.0000

DONE


F22  INT 0
CORRECT OMIT DU BEG
 0.1940
 1 DUMM DU  M  0 -1 -2  0.000   0.000    0.00     0.0000
 2 DUMM DU  M  1  0 -1  0.500   0.000    0.00     0.0000
 3 DUMM DU  M  2  1  0  0.500  90.000    0.00     0.0000
 4   C1  C  M  3  2  1 11.358 134.701 -108.89     0.7989
 5   O2  O  E  4  3  2  1.233 100.190 -177.26    -0.6049
 6   C2 Cg  M  4  3  2  1.541 112.517  -45.34    -0.0347
 7   H1 Hc  E  6  4  3  1.071 109.436   41.57     0.0000
 8   H2 Hc  E  6  4  3  1.070 109.448  161.48     0.0000
 9   C3 Cg  M  6  4  3  1.539 109.499  -78.48     0.0055
10   H3 Hc  E  9  6  4  1.069 109.471  -60.00     0.0000
11   H4 Hc  E  9  6  4  1.070 109.413   60.08     0.0000
12   C4 Cg  M  9  6  4  1.539 109.480 -179.96     0.0342
13   H5 Hc  E 12  9  6  1.071 109.547  -59.97     0.0000
14   H6 Hc  E 12  9  6  1.070 109.432   60.06     0.0000
15   C5 Cg  M 12  9  6  1.541 109.486 -179.99     0.0047
16   H7 Hc  E 15 12  9  1.069 109.455  -59.97     0.0000
17   H8 Hc  E 15 12  9  1.070 109.407   60.06     0.0000
18   C6 Cg  M 15 12  9  1.540 109.450 -179.95    -0.0223
19   H9 Hc  E 18 15 12  1.070 109.468  -60.05     0.0000
20  H10 Hc  E 18 15 12  1.069 109.545   60.01     0.0000
21   C7 Cg  M 18 15 12  1.540 109.441 -179.98     0.0124
22  H11 Hc  E 21 18 15  1.071 109.455  -59.95     0.0000
23  H12 Hc  E 21 18 15  1.070 109.499   59.97     0.0000
24   C8 Cg  M 21 18 15  1.538 109.524 -179.99     0.0046
25  H13 Hc  E 24 21 18  1.071 109.516  -59.97     0.0000
26  H14 Hc  E 24 21 18  1.070 109.499   59.94     0.0000
27   C9 Cg  M 24 21 18  1.539 109.551 -179.99    -0.0060
28  H15 Hc  E 27 24 21  1.070 109.402  -59.99     0.0000
29  H16 Hc  E 27 24 21  1.070 109.459   59.93     0.0000
30  C10 Cg  M 27 24 21  1.539 109.526 -179.99    -0.0002
31  H17 Hc  E 30 27 24  1.069 109.497  -59.97     0.0000
32  H18 Hc  E 30 27 24  1.070 109.453   59.98     0.0000
33  C11 Cg  M 30 27 24  1.539 109.502 -179.98     0.0049
34  H19 Hc  E 33 30 27  1.069 109.500  -59.94     0.0000
35  H20 Hc  E 33 30 27  1.071 109.479   60.07     0.0000
36  C12 Cg  M 33 30 27  1.540 109.472 -179.99    -0.0022
37  H21 Hc  E 36 33 30  1.068 109.516  -60.02     0.0000
38  H22 Hc  E 36 33 30  1.070 109.488   60.09     0.0000
39  C13 Cg  M 36 33 30  1.540 109.446 -179.99    -0.0012
40  H23 Hc  E 39 36 33  1.069 109.472  -60.02     0.0000
41  H24 Hc  E 39 36 33  1.070 109.490   60.00     0.0000
42  C14 Cg  M 39 36 33  1.540 109.446 -180.01     0.0021
43  H25 Hc  E 42 39 36  1.070 109.505  -60.05     0.0000
44  H26 Hc  E 42 39 36  1.070 109.529   59.98     0.0000
45  C15 Cg  M 42 39 36  1.540 109.455 -179.98    -0.0014
46  H27 Hc  E 45 42 39  1.069 109.517  -59.96     0.0000
47  H28 Hc  E 45 42 39  1.070 109.464   60.01     0.0000
48  C16 Cg  M 45 42 39  1.540 109.455 -180.01    -0.0004
49  H29 Hc  E 48 45 42  1.070 109.469  -60.05     0.0000
50  H30 Hc  E 48 45 42  1.070 109.489   59.96     0.0000
51  C17 Cg  M 48 45 42  1.540 109.470 -179.95     0.0050
52  H31 Hc  E 51 48 45  1.070 109.432  -60.04     0.0000
53  H32 Hc  E 51 48 45  1.069 109.530   60.00     0.0000
54  C18 Cg  M 51 48 45  1.540 109.492 -179.98    -0.0037
55  H33 Hc  E 54 51 48  1.070 109.471  -59.90     0.0000
56  H34 Hc  E 54 51 48  1.070 109.457   60.02     0.0000
57  C19 Cg  M 54 51 48  1.539 109.519 -179.99    -0.0093
58  H35 Hc  E 57 54 51  1.070 109.460  -60.01     0.0000
59  H36 Hc  E 57 54 51  1.070 109.473   59.96     0.0000
60  C20 Cg  M 57 54 51  1.540 109.497 -179.98     0.0164
61  H37 Hc  E 60 57 54  1.070 109.469  -60.01     0.0000
62  H38 Hc  E 60 57 54  1.070 109.505   60.06     0.0000
63  C21 Cg  M 60 57 54  1.540 109.455 -179.97     0.0133
64  H39 Hc  E 63 60 57  1.070 109.517  -60.03     0.0000
65  H40 Hc  E 63 60 57  1.070 109.447   60.04     0.0000
66  C22 Cg  M 63 60 57  1.540 109.460 -179.98    -0.0217
67  H41 Hc  E 66 63 60  1.071 109.408  -60.05     0.0000
68  H42 Hc  E 66 63 60  1.069 109.518   59.93     0.0000
69  H43 Hc  E 66 63 60  1.070 109.468 -180.00     0.0000

DONE
STOP
